# Supplementary material for: Digital elevation model and orthophotographs of Greenland based on aerial photographs from 1978–1987
Source: Sci Data. 2016 May 10;3:160032. doi: 10.1038/sdata.2016.32 (PMC4862325; doi:10.1038/sdata.2016.32)
Supplement: Supplementary file 1 [file sdata201632-isa1.zip]

Archive with 3 entries (3 files):
- i_Investigation.txt
- s_study_Korsgaard.txt
- a_assay_Korsgaard.txt
