# Supplementary material for: Digital elevation model and orthophotographs of Greenland based on aerial photographs from 1978–1987
Source: Sci Data. 2016 May 10;3:160032. doi: 10.1038/sdata.2016.32 (PMC4862325; doi:10.1038/sdata.2016.32)
Supplement: Supplementary file 1 [file sdata201632-isa1.zip › i_Investigation.txt]

# Investigation File generated for Scientific Data with Investigation File Authoring Tool version 0.1.0 on 03/05/2016 - This metadata file is CC0
ONTOLOGY SOURCE REFERENCE
Term Source Name	GAZ	UO	OBI	ENVO	ERO
Term Source File	http://data.bioontology.org/ontologies/GAZ	http://data.bioontology.org/ontologies/UO	http://data.bioontology.org/ontologies/OBI	http://data.bioontology.org/ontologies/ENVO	http://data.bioontology.org/ontologies/ERO
Term Source Version	$Revision: 1.512 $	unknown	2014-08-18	releases/2014-09-16	2013-08-02
Term Source Description	Gazetteer	Units of Measurement Ontology	Ontology for Biomedical Investigations	Environment Ontology	Eagle-I Research Resource Ontology
INVESTIGATION
Investigation Identifier
Investigation Title
Investigation Description
Investigation Submission Date
Investigation Public Release Date
INVESTIGATION PUBLICATIONS
Investigation PubMed ID
Investigation Publication DOI
Investigation Publication Author List
Investigation Publication Title
Investigation Publication Status
Investigation Publication Status Term Accession Number
Investigation Publication Status Term Source REF
INVESTIGATION CONTACTS
Investigation Person Last Name
Investigation Person Mid Initials
Investigation Person First Name
Investigation Person Address
Investigation Person Phone
Investigation Person Fax
Investigation Person Email
Investigation Person Affiliation
Investigation Person Roles
Investigation Person Roles Term Accession Number
Investigation Person Roles Term Source REF
STUDY
Study Identifier	10.1038/sdata.2016.32
Study Title	Digital elevation model and orthophotographs of Greenland based on aerial photographs from 1978–1987
Study Submission Date	04/12/2015
Study Public Release Date	10/05/2016
Study Description	http://www.nature.com/articles/sdata201632#abstract
Study File Name	s_study_Korsgaard.txt
Comment[Subject Keywords]	//;//;///
Comment[Manuscript Licence]	CC BY-4.0
Comment[Experimental Metadata Licence]	CC0
Comment[Supplementary Information File Name]	
Comment[Supplementary Information File Type]	x-zip-compressed
Comment[Supplementary Information File URL]	http://www.nature.com/articles/sdata201632#supplementary-information
Comment[Data Repository]	NOAA National Centers for Environmental Information
Comment[Data Record Accession]	doi:10.7289/V56Q1V72
Comment[Data Record URI]	http://dx.doi.org/10.7289/V56Q1V72
STUDY DESIGN DESCRIPTORS
Study Design Type	observation design
Study Design Type Term Accession Number	OBI:0300311
Study Design Type Term Source REF	OBI
STUDY PUBLICATIONS
Study PubMed ID	""	""	""	""	""	""	""
Study Publication DOI	doi:10.1126/science.1220614	doi:10.1029/2012JF002481	doi:10.1038/nclimate2161	doi:10.1038/ngeo1481	doi:10.5194/tc-8-1497-2014	doi:10.3189/2014JoG13J163	doi:10.1038/nature16183
Study Publication Author List	""	""	""	""	""	""	""
Study Publication Title	""	""	""	""	""	""	""
Study Publication Status	published	published	published	published	published	published	published
Study Publication Status Term Accession Number							
Study Publication Status Term Source REF							
STUDY FACTORS
Study Factor Name
Study Factor Type
Study Factor Type Term Accession Number
Study Factor Type Term Source REF
STUDY ASSAYS
Study Assay Measurement Type	elevation
Study Assay Measurement Type Term Accession Number	ENVO:00000176
Study Assay Measurement Type Term Source REF	ENVO
Study Assay Technology Type	objective lens
Study Assay Technology Type Term Accession Number	ERO:0000453
Study Assay Technology Type Term Source REF	ERO
Study Assay Technology Platform	Wild RC10 aerial camera
Study Assay File Name	a_assay_Korsgaard.txt
STUDY PROTOCOLS
Study Protocol Name	Aero-triangulation	DEM and orthophotographs
Study Protocol Type	information processor function	data transformation (OBI:0200000)
Study Protocol Type Term Accession Number	OBI:0000392	""
Study Protocol Type Term Source REF	OBI	""
Study Protocol Description		
Study Protocol URI	""	""
Study Protocol Version		
Study Protocol Parameters Name	coordinates; height	photogrammetric software
Study Protocol Parameters Name Term Accession Number	""	""
Study Protocol Parameters Name Term Source REF	""	""
Study Protocol Components Name	""	""
Study Protocol Components Type	""	""
Study Protocol Components Type Term Accession Number	""	""
Study Protocol Components Type Term Source REF	""	""
STUDY CONTACTS
Study Person Last Name	Korsgaard	Nuth	Khan	Kjeldsen	Bjørk	Schomacker	Kjær
Study Person First Name	Niels J.	Christopher	Shfaqat A.	Kristian K.	Anders A.	Anders	Kurt H.
Study Person Mid Initials							
Study Person Email	nielsjk@snm.ku.dk	""	""	""	""	""	""
Study Person Phone							
Study Person Fax							
Study Person Address							
Study Person Affiliation	Centre for GeoGenetics, Natural History Museum, University of Copenhagen, 1350 Copenhagen, Denmark	Department of Geosciences, University of Oslo, Oslo 0316, Norway	DTU Space—National Space Institute, Technical University of Denmark, Department of Geodesy, 2800 Kgs. Lyngby, Denmark	Centre for GeoGenetics, Natural History Museum, University of Copenhagen, 1350 Copenhagen, Denmark	Centre for GeoGenetics, Natural History Museum, University of Copenhagen, 1350 Copenhagen, Denmark	Centre for GeoGenetics, Natural History Museum, University of Copenhagen, 1350 Copenhagen, Denmark	Centre for GeoGenetics, Natural History Museum, University of Copenhagen, 1350 Copenhagen, Denmark
Study Person Roles							
Study Person Roles Term Accession Number							
Study Person Roles Term Source REF							
Comment[Study Person ORCID]	0000-0002-8700-7023		0000-0002-2689-8563	0000-0002-8557-5131			
Comment[Funder]							
Comment[FundRef ID]							
Comment[Funder Term Source REF]							
Comment[Grant Identifier]							
