# Supplementary material for: Digital elevation model and orthophotographs of Greenland based on aerial photographs from 1978–1987
Source: Sci Data. 2016 May 10;3:160032. doi: 10.1038/sdata.2016.32 (PMC4862325; doi:10.1038/sdata.2016.32)
Supplement: Supplementary file 1 [file sdata201632-isa1.zip › s_study_Korsgaard.txt]

Source Name	Characteristics[geographical location]	Term Source REF	Term Accession Number	Characteristics[environment type]	Term Source REF	Term Accession Number	Characteristics[Southernmost latitude]	Unit	Term Source REF	Term Accession Number	Characteristics[Northernmost latitude]	Unit	Term Source REF	Term Accession Number	Characteristics[Westernmost longitude]	Unit	Term Source REF	Term Accession Number	Characteristics[Easternmost longitude]	Unit	Term Source REF	Term Accession Number	Protocol REF	Comment[date range]	Protocol REF	Parameter Value[coordinates]	Parameter Value[height]	Unit	Term Source REF	Term Accession Number	Comment[number of observations]	Sample Name
Agency for Data Supply and Efficiency	Greenland	GAZ	GAZ:00001507	glacier	ENVO	ENVO:00000133	59.5	degree	UO	UO:0000185	84	degree	UO	UO:0000185	-73.5	degree	UO	UO:0000185	-10	degree	UO	UO:0000185	Sources	1978-1987	Aero-triangulation	243	248	meter	UO	UO:0000008	13854	W
Agency for Data Supply and Efficiency	Greenland	GAZ	GAZ:00001507	glacier	ENVO	ENVO:00000133	59.5	degree	UO	UO:0000185	84	degree	UO	UO:0000185	-73.5	degree	UO	UO:0000185	-10	degree	UO	UO:0000185	Sources	1978-1987	Aero-triangulation	168	168	meter	UO	UO:0000008	15324	S
Agency for Data Supply and Efficiency	Greenland	GAZ	GAZ:00001507	glacier	ENVO	ENVO:00000133	59.5	degree	UO	UO:0000185	84	degree	UO	UO:0000185	-73.5	degree	UO	UO:0000185	-10	degree	UO	UO:0000185	Sources	1978-1987	Aero-triangulation	203	203	meter	UO	UO:0000008	1453	SE
Agency for Data Supply and Efficiency	Greenland	GAZ	GAZ:00001507	glacier	ENVO	ENVO:00000133	59.5	degree	UO	UO:0000185	84	degree	UO	UO:0000185	-73.5	degree	UO	UO:0000185	-10	degree	UO	UO:0000185	Sources	1978-1987	Aero-triangulation	131	129	meter	UO	UO:0000008	12396	E
Agency for Data Supply and Efficiency	Greenland	GAZ	GAZ:00001507	glacier	ENVO	ENVO:00000133	59.5	degree	UO	UO:0000185	84	degree	UO	UO:0000185	-73.5	degree	UO	UO:0000185	-10	degree	UO	UO:0000185	Sources	1978-1987	Aero-triangulation	186	186	meter	UO	UO:0000008	15737	NE
Agency for Data Supply and Efficiency	Greenland	GAZ	GAZ:00001507	glacier	ENVO	ENVO:00000133	59.5	degree	UO	UO:0000185	84	degree	UO	UO:0000185	-73.5	degree	UO	UO:0000185	-10	degree	UO	UO:0000185	Sources	1978-1987	Aero-triangulation	186	186	meter	UO	UO:0000008	14424	N
