# Supplementary material for: Digital elevation model and orthophotographs of Greenland based on aerial photographs from 1978–1987
Source: Sci Data. 2016 May 10;3:160032. doi: 10.1038/sdata.2016.32 (PMC4862325; doi:10.1038/sdata.2016.32)
Supplement: Supplementary file 1 [file sdata201632-isa1.zip › a_assay_Korsgaard.txt]

Sample Name	Protocol REF	Parameter Value[photogrammetric software]	Assay Name	Raw Data File	Comment [Data Repository]	Comment [Data Record Accession]	Comment [Data Record URI]
W	DEM and orthophotographs	BAES Socet Set 5.6	W	http://accession.nodc.noaa.gov/download/145405	NOAA National Centers for Environmental Information	doi:10.7289/V56Q1V72	http://dx.doi.org/10.7289/V56Q1V72
S	DEM and orthophotographs	BAES Socet Set 5.6	S	http://accession.nodc.noaa.gov/download/145405	NOAA National Centers for Environmental Information	doi:10.7289/V56Q1V72	http://dx.doi.org/10.7289/V56Q1V72
SE	DEM and orthophotographs	BAES Socet Set 5.6	SE	http://accession.nodc.noaa.gov/download/145405	NOAA National Centers for Environmental Information	doi:10.7289/V56Q1V72	http://dx.doi.org/10.7289/V56Q1V72
E	DEM and orthophotographs	BAES Socet Set 5.6	E	http://accession.nodc.noaa.gov/download/145405	NOAA National Centers for Environmental Information	doi:10.7289/V56Q1V72	http://dx.doi.org/10.7289/V56Q1V72
NE	DEM and orthophotographs	BAES Socet Set 5.6	NE	http://accession.nodc.noaa.gov/download/145405	NOAA National Centers for Environmental Information	doi:10.7289/V56Q1V72	http://dx.doi.org/10.7289/V56Q1V72
N	DEM and orthophotographs	BAES Socet Set 5.6	N	http://accession.nodc.noaa.gov/download/145405	NOAA National Centers for Environmental Information	doi:10.7289/V56Q1V72	http://dx.doi.org/10.7289/V56Q1V72
